# Supplementary material for: Analysis of Changes in Taste Characteristics of Coffee at Different Primary Processing Methods Using E-Tongue, Untargeted Metabolomics and WGCNA
Source: Foods. 2026 Apr 23;15(9):1475. doi: 10.3390/foods15091475 (PMC13163802; doi:10.3390/foods15091475)
Supplement: Supplementary file 1 [file foods-15-01475-s001.zip]

Archive with 1 entries (1 files):
- foods-4230835-supplementary.pdf
